# Supplementary material for: Inequalities in COVID-19 inequalities research: Who had the capacity to respond?
Source: PLoS One. 2022 May 12;17(5):e0266132. doi: 10.1371/journal.pone.0266132 (PMC9098009; doi:10.1371/journal.pone.0266132)
Supplement: S1 File — (ZIP) [file pone.0266132.s001.zip]

Archive with 2 entries (2 files):
- data_and_code_supplementary file.zip
- Fig 1A and 1B_supplementary data.zip
